# Supplementary material for: Diet Quality and Upper Gastrointestinal Cancers Risk: A Meta-Analysis and Critical Assessment of Evidence Quality
Source: Nutrients. 2020 Jun 23;12(6):1863. doi: 10.3390/nu12061863 (PMC7353231; doi:10.3390/nu12061863)
Supplement: Supplementary file 1 [file nutrients-12-01863-s001.zip]

Archive with 8 entries (7 files):
- supplements/
- supplements/Box 1.docx
- supplements/File A1.xlsx
- supplements/File A2.xlsx
- supplements/Finalized supplementary figures.pdf
- supplements/Supplementary Material 1 .xlsx
- supplements/Supplementary Material 2.xlsx
- supplements/Table S1.docx
