# Supplementary material for: Diet Quality and Upper Gastrointestinal Cancers Risk: A Meta-Analysis and Critical Assessment of Evidence Quality
Source: Nutrients. 2020 Jun 23;12(6):1863. doi: 10.3390/nu12061863 (PMC7353231; doi:10.3390/nu12061863)
Supplement: Supplementary file 1 [file nutrients-12-01863-s001.zip › supplements/Supplementary Material 1 .xlsx]

## Sheet: Quality assessment of included 
Quality assessment	Acceptable(*)	Boden	Agudo	Schulpen	Buckland	Bukland	Li	Jeurnink
Cohort Studies		2019	2019	2019	2015	2010	2013	2012
Selection
Representativeness of exposed cohort?	Representative of average adult in community	+	+	age 55 to 69	25-70 (70% women)	35-70 (70% women)	51-70 yrs	35–70 yys
Selection of the non-exposed cohort?	Drawn from same community as exposed cohort	+	+	+	+	+	+	+
Ascertainment of exposure?	Secured records, Structured interview	Validated FFQs	extensive quantitative foodfrequency questionnaires (FFQs) or semiquantitative FFQs were used, though some used diet-history questionnaires or a combination of diet record and FFQs	Validated semi quantitive FFQ	validated country-specific questionnaires (quantitative or semiquantitative)	validated country-specific questionnaires (quantitative or semiquantitative)	FFQ based on USDA (validated??)	Validated Region specific FFQ
Demonstration that outcome of interest was not present at start of study?	Only incident cases of CRC	+	+	+	+	+	+	+
Comparability
Study controls for age/sex	Yes	Timescale was based on age, analyses stratified for sex	Staritified by sex and age	Staritified by sex and adjusted by age	+	+	+	+
Study controls for at least 3 additional risk factors?	BMI, ethnicity, family H/O CRC, smoking, alcohol, physical activity, dietary supplemet intake	energy intake, BMI, physical activity, smoking, and educational status. In sensitivity analyses, HRs were estimated separately by age groups (30–40, 50, and 60 years), smoking status (non smokers, ever smokers), and BMI	all components of the healthy lifestyle index and additionally adjusted for physical activity, educational attainment, total energy intake stratified by sex, country and age at recruitment. 1Acohol intake cutoffs are calculated in accordance with WCRF/AICR guidelines. 2Mediterranean diet score (0–16 points): based on methodology	status, cigarette smoking intensity, and total energy intake	BMI (except in cardia and non-cardia models), physical activity, educational attainment, total energy intake and stratified by sex, country and age at recruitment	age and adjusted for sex (in overall model), BMI, educational level, smoking status, cigarette smoking intensity, and total energy intake	age, sex, race, smoking, education, body mass index, vigorous physical activity, usual activity, and total energy intake. bAdditionally adjusted for alcohol intake	age at recruitment, gender and centre and adjusted for smoking status, duration of smoking, lifetime number of cigarettes, energy intake from fat and nonfat sources, red and processed meat, BMI and alcohol
Exposure
Assessment of outcome?	Independent blind assessment, record linkage	+	+	+	+	+	+	+
Was follow-up long enough for outcome to occur	Follow-up >10 yrs	Median of 15 years	14y	20,3 y	11,4 yrs	8,9 yrs	11 yrs	8.4 years
Adequacy of follow-up of cohorts?	Complete follow-up, or subjects lost to follow-up unlikely to bias	Not mentioned	only 0,8 % loss to follow up	0.2	6% loss to follow up, prevalent cancer/ 6% incomplete questionaire	5,5% loss to follow up	3,3 excluded	Could not found but doesn’t seem to have a large effect
Quality assessment	Acceptable(*)	Abe	Castelló	Lee	Vahid	Vahid /shivappa	Shivappa	Shivappa	Shivappa	Stojanovic	Pruad	Campbell	Bosseti	Tang	Turati	Wang	Jesrri	Stephany
Case control studies		2018	2018	2018	2018	2018	2016 Italy	2015 Iran	2016 Italy ESO	2017	2013	2007	2003	2018	2017	2016	2011	2003
Selection
Is the case definition adequate?	Yes, with independent validation	+	+	+	Diagnosed by gastroentrologist	Diagnosed by gastroentrologist	histologically confirmed	histologically confirmed ESCC	histologically confirmed ESCC.	histologically confirmed	histologically confirmed	histologically confirmed	histologically confirmed	Pathology reports	histologically confirmed NPC cases	Pathology confirmed	Histologicaly confirmed	microscopically
Representativeness of cases?	Consecutive or obviously representative series of cases	Hospital based cohorts (1,028 cases)	23 hospitals/12 provinces	Cases from national cancer center	Cases from specialized centers	Cases from hospitals	Gastric cancer from hospital	General Hospitals (940-75 yrs old)	General hospitals 39-77 yrs old	One hospital	Major areas in Milan	Cancer registery	Hospitalls	Hospitalls	Hospitalls	One hospital	Major hospitals (40-75 yrs)	confirmed
Selection of controls?	Community controls	Hospital based controlds	population based	Population receiving screening	hospital controls	hospital controls	hospital controls	Hospital controls	Hospital controls	Hospital controls	Hospital controls	Population controls	Hospital controls	Hospital controls	Hospital controls	Ophtalamic center	same hospital	same hospital
Definition of controls?	No history of CRC	+	+	+	No hitologicaly confirmed only other patients	No hitologicaly confirmed only other patients	Non neoplasm patients	Un neoplastic	Un neoplastic	cancer free	cancer free	cancer free	cancer free	without histopathologically confirmed oesophageal cancer	non-neoplastic diseases, unrelated to known risk factors for NPC, including tobacco	Cancer free	Cancer free	Cancer free
Comparability
Study controls for age/sex	Yes	+	+	+	+	+	+	yes	yes	only age	yes	Yes	Yes	Yes	yes	Yes	Yes	Yes
Study controls for at least 3 additional factors	BMI, ethnicity, family H/O CRC, smoking, alcohol, physical activity, dietary factors (red meat, fat intake, fruits and vegetables)	age sex smoking, alchohol flushing phenotype number of teeth occupation group and interactions	adjusted by sex, age, education, BMI, family history of gastric cancer, physical activity (METs), smoking status, caloric intake, and alcohol intake as fixed effects and province of residence as a random effect; percentages might not add up to 100 because of	caloric intake, body mass index, education, smoking (pack year), ethanol amount, physical activity, H. pylori infection, and first-degree family history of gastric cancer;	No adjustments indicated	for age, sex, BMI, education, smoking, alcohol, H.pylori infection, physical activity, aspirin/NSAID use and energy;	conditioned on sex and quinquennia of age and adjusted for education, year of interview, body mass index (BMI), smoking, and total energy intake	bAdjusted for age, energy, sex, BMI, years of education, physical activity, smoking and gastro-oesophageal reflux	on age, sex, year of interview, and area of residence and adjusted for education, smoking, alcohol drinking, BMI, physical activity, andaspirin use.	adjusted for sex, tobacco smoking, and total energy intake.	adjusted for age, sex, study, year of interview, education, body mass index, tobacco smoking, family history, and total energy intake	for age (categories), strenuous physical activity 2 years prior (categories), body mass index (categories), education (categories), province of residence (categories), pack-years of smoking (categories), and total energy intake (continuous).	adjusted for age, sex, study center, education, tobacco smoking, BMI, and total energy intake.	for age (years), sex, ethnic group (Han, minority), education level (none/primary, secondary, tertiary), BMI (5 years ago, kg/m2 ,kg/m2), total energy intake (kJ/d (kcal/d)), smoking status (never, ever), alcohol drinking (never/seldom, often) and family history of cancer in first-degree relatives (no, yes).	modifications	include age, body mass index, occupation, marital status, educational level, household income, current smoking, current drinking, exposure to potential toxic substances, multivitamin supplements	variables (age, sex, GERD symptoms, BMI, education level, smoking status, physical activity, medication use, and total energy intake),	for age (categorical); residence, urban/rural status, education (categorical); body mass index (categorical); tobacco smoking (categorical); alcohol drinking (categorical); and total energy intake (continuous)
Exposure
Ascertainment of exposure?	Secure record, Structured interview by healthcare practitioner, blind to case/control status	Regionally representitive global database	Validated FFQ	Valdated FFQ	Valdated FFQ	Valdated FFQ	Validated is not indicated for FFQ	Validated FFQ	valid 78-item food frequency	A validated food frequency questionnaire	Validated FFQ	Validated FFQ	Validated FFQ	validated FFQ	validated FFQ	validated FFQ	validated FFQ	Not validated FFQ
Same method of ascertainment	Yes	Yes	yes	Yes	Yes	Yes	Yes	yES	Yes	Yes	Yes	Yes	Yes	Yes	Yes	yes	Yes	Yes
