# Supplementary material for: Diet Quality and Upper Gastrointestinal Cancers Risk: A Meta-Analysis and Critical Assessment of Evidence Quality
Source: Nutrients. 2020 Jun 23;12(6):1863. doi: 10.3390/nu12061863 (PMC7353231; doi:10.3390/nu12061863)
Supplement: Supplementary file 1 [file nutrients-12-01863-s001.zip › supplements/Supplementary Material 2.xlsx]

## Sheet: Diet quality and UGI cancers
	Groups	Diet quality measured by DII and UGI cancers	Diet quality measured by MDS and UGI cancers					MDS												HEI, AHEI,DASH
	Study design	Systematic review and meta-analysis of 9 observational studies	Systematic review and meta-analysis of 11 observational studies
Rating down	Study Limitations (Risk of Bias) : Observational studies
	1. No Failure to develop and apply appropriate eligibility criteria	+	+
	2. No Flawed measurement of both intervention and outcome	+	+
	3. adequately control confounding	Using most adjusted effect sizes	Using most adjusted effect sizes
	4. Complete follow-up	>10	>10
	Score	0	0
	Inconsistency
	Point estimates did not vary widely? (i.e. no clinical meaningful inconsistency)	2 included study have an outlying point estimate	2 included study have an outlying point estimate
	To what extent do confidence intervals overlap?	+	+
	Was the direction of effect consistent?	+	+
	What was the magnitude of statistical heterogeneity (as measured by I2)?	88.00%	66.00%
	The test for heterogeneity statistically was notsignificant (p > 0.1)?	p <0.00001	P=0,0004
	Score	-1	-1
	Indirectness
	Were the populations in included studies applicable to the target population?	only limitted to NL, Seweden, 10 EU contries,US, Italy, Spain, China	only limitted to Japan, China, Iran, Korea, Italy,Sweden, Spain
	Were the interventions in included studies applicable to target intervention?	+	+
	Was the included outcome not a surrogate outcome?	+	+
	Was the outcome timeframe sufficient?	14.5	13.32
	Were the conclusions based on direct comparisons?	+	+
	Score	-1	-1
	Imprecision
	Was the confidence interval for the pooled estimate consistent with benefit and harm?	0.59, (95% CI: 0.48 to 0.72)	0.77, (0.61 to 0.88),
	What was the magnitude of the median sample size?	Cohort: 519,741. Case-control: 5,776	Cohort: 1,022,760. Case-control: 10,447
	What was the magnitude of the number of included studies?	9	11
	Was there no evidence of serious harm associated with treatment?	+	+
	Score	0	0
	Other considerations
	Did the authors conduct a comprehensive search?	Pubmed, Web of science, Embase, Chocrane	Pubmed, Web of science, Embase, Chocrane
	Did the authors search for grey literature?	-	-
	Authors did not apply restrictions to study selection on the basis of language?	+	-
	There was no industry influence on studies included in the review?	+	+
	There was no evidence of funnel plot asymmetry?	+	-
	There was no discrepancy in findings between published and unpublished trials?	Not mentioned	Not mentioned
	Score	0	-1
Rating up	Large effect (2 fold increase/decrease in risk)	-	-
	All plausible residual confounding	Hylicobacter Pilory and reflax were not considered	Hylicobacter Pilory and reflax were not considered
	Total score	-2	-3
	Quality of a body of evidence	Low level of quality due toinconsistancy, indirectness	Low level of quality due toinconsistancy, indirectness and publication bias
	NA: Not applicapable
